# Supplementary material for: DLBCL with amplification of JAK2/PD-L2 exhibits PMBCL-like CNA pattern and worse clinical outcome resembling those with MYD88 L265P mutation
Source: BMC Cancer. 2020 Aug 27;20:816. doi: 10.1186/s12885-020-07293-3 (PMC7450805; doi:10.1186/s12885-020-07293-3)
Supplement: Supplementary file 1 — Additional file 1. MLPA results and clinical follow-up data. The clinicopathological characteristics, clinical follow-up data and MLPA results are showed in this file. [file 12885_2020_7293_MOESM1_ESM.csv]

No	Confirmed_Diagnosis	SEX	Age	BM	IPI_xxm	Site	IHC Hans' algorithm	REL_amp	PUS10_amp	FOXP1_amp	NFKBIZ_amp	BCL6_amp	PRDM1_del	TNFAIP3_del	JAK2_amp	PDCD1LG2_amp	CDKN2A_del	PTEN_del	MDM2_amp	ING1_del	TP53_del	BCL2_amp	NFATC1_amp	SPIB_amp	MYD88_L265P	MYC-Breakapart	Therapy	OS	OS_censored	PFS	PFS_censored	Unsupervised_cluster_analysis	Subgroups
1	DLBCL	Male	88	Normal	low-risk	Extra_nodal	non-GCB	Negative	Negative	Negative	Negative	Negative	Negative	Negative	Negative	Negative	Negative	Negative	Negative	Negative	Negative	Negative	Negative	Negative	Positive	Negative	R-CHOP-Like	15.166667	1	15.17	1	Cluster_1	DLBCL_MYD88_L265P
2	DLBCL	Female	49	Normal	low-risk	Nodal	non-GCB	Positive	Positive	Positive	Positive	Negative	Negative	Negative	Positive	Positive	Negative	Negative	Positive	Negative	Negative	Negative	Negative	Negative	Negative	Negative	Resection+R-CHOP-Like	123.2666667	0	29.2	1	Cluster_2	DLBCL_JAK2/PD-L2_amp
3	DLBCL	Female	36	Normal	low-risk	Extra_nodal	GCB	Negative	Negative	Negative	Negative	Negative	Negative	Negative	Negative	Negative	Negative	Negative	Negative	Negative	Negative	Negative	Negative	Negative	Negative	Negative	R-CHOP-Like	132.966667	0	12.2	1	Cluster_1	DLBCL_others
4	DLBCL	Male	56	Normal	low-risk	Extra_nodal	non-GCB	Negative	Negative	Negative	Negative	Negative	Positive	Positive	Negative	Negative	Negative	Positive	Negative	Positive	Negative	Positive	Positive	Negative	Negative	Negative	R-CHOP-Like	113.733333	0	113.73	0	Cluster_1	DLBCL_others
5	DLBCL	Male	45	Normal	low-intermediate-risk	Nodal	non-GCB	Positive	Positive	Positive	Positive	Negative	Negative	Negative	Positive	Positive	Negative	Negative	Positive	Negative	Negative	Negative	Negative	Negative	Negative	Negative	CHOP-Like					Cluster_2	DLBCL_JAK2/PD-L2_amp
6	DLBCL	Male	69	Normal	low-risk	Nodal	non-GCB	Negative	Negative	Negative	Negative	Positive	Positive	Positive	Negative	Negative	Negative	Negative	Negative	Negative	Negative	Negative	Negative	Positive	Positive	Negative	CHOP-Like					Cluster_1	DLBCL_MYD88_L265P
7	DLBCL	Male	49	Normal	low-risk	Extra_nodal	non-GCB	Positive	Positive	Negative	Negative	Negative	Negative	Negative	Negative	Negative	Negative	Negative	Negative	Negative	Negative	Negative	Negative	Negative	Negative	Negative	R-CHOP-Like	120.733333	0	120.73	0	Cluster_1	DLBCL_others
8	DLBCL	Female	66	Infiltration	high-risk	Nodal	GCB	Positive	Positive	Negative	Negative	Negative	Negative	Negative	Negative	Negative	Negative	Negative	Negative	Negative	Negative	Negative	Negative	Negative	Negative	Positive	CHOP-Like					Cluster_1	DLBCL_others
9	DLBCL	Female	75	Normal	high-risk	Extra_nodal	non-GCB	Negative	Negative	Negative	Negative	Positive	Positive	Positive	Negative	Negative	Negative	Negative	Negative	Negative	Positive	Negative	Negative	Negative	Negative	Negative	R-CHOP-Like	47.633333	1	8.4	1	Cluster_1	DLBCL_others
10	DLBCL	Female	40	Normal	low-risk	Nodal	GCB	Positive	Negative	Negative	Negative	Negative	Negative	Negative	Negative	Negative	Negative	Negative	Negative	Negative	Negative	Positive	Negative	Negative	Negative	Negative	R-CHOP-Like	120.366667	0	120.37	0	Cluster_1	DLBCL_others
11	DLBCL	Female	56	Normal	high-intermediate-risk	Nodal	non-GCB	Negative	Negative	Negative	Negative	Negative	Negative	Positive	Negative	Negative	Negative	Negative	Negative	Negative	Negative	Negative	Positive	Negative	Negative	Negative	R-CHOP-Like	122.033333	0	122.03	0	Cluster_1	DLBCL_others
12	DLBCL	Female	31	Normal	low-intermediate-risk	Nodal	non-GCB	Negative	Negative	Negative	Negative	Negative	Positive	Positive	Negative	Negative	Positive	Negative	Negative	Negative	Negative	Negative	Negative	Negative	Positive	Negative	R-CHOP-Like	133.6333333	0	6.13	1	Cluster_1	DLBCL_MYD88_L265P
13	DLBCL	Male	40	Normal	high-intermediate-risk	Extra_nodal	non-GCB	Negative	Negative	Negative	Negative	Negative	Negative	Negative	Negative	Negative	Negative	Negative	Negative	Negative	Negative	Negative	Positive	Negative	Negative	Negative	Resection+R-CHOP-Like	88.433333	0	88.43	0	Cluster_1	DLBCL_others
14	DLBCL	Male	48	Normal	high-intermediate-risk	Extra_nodal	non-GCB	Negative	Negative	Negative	Negative	Negative	Negative	Negative	Negative	Negative	Negative	Negative	Negative	Negative	Negative	Negative	Negative	Negative	Negative	Negative						Cluster_1	DLBCL_others
15	DLBCL	Female	34	Normal	low-intermediate-risk	Extra_nodal	non-GCB	Negative	Negative	Negative	Negative	Negative	Negative	Negative	Positive	Positive	Negative	Negative	Negative	Negative	Negative	Negative	Negative	Negative	Negative	Negative	CHOP-Like					Cluster_2	DLBCL_JAK2/PD-L2_amp
16	DLBCL	Male	61	Normal	low-intermediate-risk	Nodal	non-GCB	Negative	Negative	Negative	Negative	Negative	Negative	Negative	Negative	Negative	Negative	Negative	Negative	Negative	Negative	Negative	Negative	Negative	Negative	Negative	R-CHOP-Like	120.4666667	0	53.47	0	Cluster_1	DLBCL_others
17	DLBCL	Female	57	Normal	low-risk	Extra_nodal	GCB	Negative	Negative	Negative	Negative	Negative	Negative	Negative	Negative	Negative	Negative	Negative	Negative	Negative	Negative	Negative	Negative	Negative	Negative	Negative	Resection+R-CHOP-Like	191.933333	0	71.5	1	Cluster_1	DLBCL_others
18	DLBCL	Male	62	Normal	low-intermediate-risk	Extra_nodal	non-GCB	Positive	Negative	Negative	Positive	Positive	Negative	Negative	Negative	Negative	Negative	Negative	Positive	Negative	Negative	Positive	Positive	Positive	Negative	Negative	Resection+R-CHOP-Like	119.933333	0	119.93	0	Cluster_3	DLBCL_others
19	DLBCL	Male	46	Infiltration	high-intermediate-risk	Nodal	non-GCB	Negative	Negative	Negative	Negative	Negative	Negative	Negative	Negative	Negative	Negative	Negative	Negative	Negative	Negative	Negative	Positive	Negative	Positive	Negative	CHOP-Like					Cluster_1	DLBCL_MYD88_L265P
20	DLBCL	Female	68	Normal	low-risk	Nodal	GCB	Negative	Negative	Negative	Negative	Negative	Negative	Negative	Negative	Negative	Negative	Negative	Negative	Negative	Negative	Negative	Negative	Negative	Negative	Negative	Resection+R-CHOP-Like	121.533333	0	43.73	1	Cluster_1	DLBCL_others
21	DLBCL	Male	26	Normal	low-intermediate-risk	Testicle_or_CNS	non-GCB	Negative	Negative	Positive	Positive	Negative	Negative	Negative	Negative	Negative	Negative	Negative	Positive	Negative	Negative	Negative	Negative	Positive	Negative	Negative	CHOP-Like					Cluster_3	DLBCL_others
22	DLBCL	Male	49	Normal	low-risk	Extra_nodal	non-GCB	Positive	Positive	Positive	Positive	Negative	Negative	Negative	Negative	Negative	Negative	Negative	Negative	Negative	Negative	Positive	Positive	Negative	Negative	Negative	Resection+R-CHOP-Like	66.366667	0	66.37	0	Cluster_3	DLBCL_others
23	DLBCL	Male	36	Normal	low-risk	Nodal	non-GCB	Positive	Negative	Negative	Negative	Negative	Negative	Negative	Negative	Negative	Negative	Negative	Negative	Negative	Negative	Negative	Negative	Negative	Negative	Negative	R-CHOP-Like	66.533333	0	66.53	0	Cluster_1	DLBCL_others
24	DLBCL	Male	52	Normal	low-risk	Extra_nodal	non-GCB	Positive	Positive	Negative	Positive	Negative	Negative	Negative	Negative	Negative	Positive	Negative	Positive	Negative	Negative	Positive	Positive	Positive	Positive	Negative	Resection+R-CHOP-Like	119.5	0	119.5	0	Cluster_3	DLBCL_MYD88_L265P
25	DLBCL	Female	57	Normal	low-risk	Extra_nodal	GCB	Negative	Negative	Negative	Negative	Negative	Negative	Negative	Negative	Negative	Negative	Negative	Negative	Negative	Negative	Negative	Negative	Negative	Negative	Negative	CHOP-Like					Cluster_1	DLBCL_others
26	DLBCL	Female	56	Normal	low-intermediate-risk	Nodal	non-GCB	Negative	Negative	Negative	Positive	Negative	Negative	Negative	Negative	Negative	Positive	Negative	Negative	Negative	Negative	Positive	Positive	Positive	Negative	Negative	CHOP-Like					Cluster_3	DLBCL_others
27	DLBCL	Male	53	Normal	low-risk	Extra_nodal	non-GCB	Positive	Positive	Negative	Negative	Negative	Negative	Negative	Positive	Negative	Negative	Negative	Negative	Negative	Negative	Negative	Negative	Negative	Negative	Negative	CHOP-Like					Cluster_2	DLBCL_JAK2/PD-L2_amp
28	DLBCL	Female	61	Normal	low-intermediate-risk	Extra_nodal	non-GCB	Negative	Negative	Negative	Negative	Negative	Negative	Positive	Negative	Negative	Negative	Negative	Negative	Negative	Negative	Negative	Negative	Negative	Negative	Negative	R-CHOP-Like	118.8	0	42.53	0	Cluster_1	DLBCL_others
29	DLBCL	Female	40	Normal	low-risk	Extra_nodal	GCB	Negative	Negative	Negative	Positive	Negative	Negative	Negative	Negative	Negative	Negative	Negative	Positive	Negative	Negative	Negative	Negative	Negative	Negative	Negative	Resection+R-CHOP-Like	118.4	0	53.03	0	Cluster_3	DLBCL_others
30	PMBCL	Female	19	Normal	low-risk	Mediastinum	NA	Positive	Negative	Negative	Negative	Negative	Negative	Negative	Positive	Positive	Negative	Negative	Positive	Negative	Negative	Negative	Negative	Negative	Negative	Negative	R-CHOP-Like	118.3666667	0	53.03	0	Cluster_2_PMBCL	PMBCL
31	DLBCL	Female	80	Infiltration	high-risk	Nodal	non-GCB	Negative	Negative	Negative	Negative	Negative	Negative	Negative	Negative	Negative	Negative	Negative	Negative	Negative	Negative	Negative	Negative	Negative	Negative	Negative	R-CHOP-Like	117.5666667	0	18.33	1	Cluster_1	DLBCL_others
32	DLBCL	Male	35	Normal	low-intermediate-risk	Nodal	non-GCB	Negative	Negative	Negative	Negative	Negative	Negative	Negative	Negative	Negative	Negative	Negative	Negative	Negative	Negative	Negative	Negative	Negative	Negative	Negative	R-CHOP-Like	114.766667	0	114.77	0	Cluster_1	DLBCL_others
33	DLBCL	Female	57	Normal	low-intermediate-risk	Nodal	non-GCB	Negative	Negative	Negative	Negative	Negative	Negative	Negative	Negative	Negative	Positive	Negative	Negative	Negative	Positive	Negative	Negative	Negative	Positive	Negative	CHOP-Like					Cluster_1	DLBCL_MYD88_L265P
34	DLBCL	Female	71	Infiltration	high-risk	Extra_nodal	non-GCB	Negative	Negative	Negative	Negative	Negative	Negative	Negative	Negative	Negative	Negative	Negative	Negative	Negative	Negative	Negative	Negative	Negative	Negative	Negative	R-CHOP-Like	62.433333	1	21.43	1	Cluster_1	DLBCL_others
35	DLBCL	Male	60	Normal	low-risk	Extra_nodal	non-GCB	Positive	Negative	Negative	Positive	Positive	Negative	Negative	Negative	Negative	Negative	Negative	Positive	Negative	Positive	Positive	Positive	Negative	Negative	Negative	Resection+R-CHOP-Like	115.5333333	0	53.03	0	Cluster_3	DLBCL_others
36	DLBCL	Male	46	Normal	low-risk	Extra_nodal	non-GCB	Positive	Negative	Negative	Positive	Negative	Negative	Negative	Negative	Negative	Negative	Negative	Positive	Negative	Negative	Negative	Negative	Negative	Negative	Negative	CHOP-Like					Cluster_3	DLBCL_others
37	DLBCL	Male	59	Normal	low-risk	Nodal	non-GCB	Negative	Negative	Negative	Negative	Negative	Positive	Positive	Negative	Negative	Negative	Negative	Positive	Negative	Positive	Negative	Negative	Negative	Negative	Negative	R-CHOP-Like	116.7666667	0	50.73	0	Cluster_1	DLBCL_others
38	DLBCL	Female	57	Normal	low-risk	Nodal	non-GCB	Negative	Negative	Negative	Positive	Negative	Negative	Negative	Negative	Negative	Negative	Negative	Negative	Negative	Negative	Negative	Negative	Negative	Positive	Negative	CHOP-Like					Cluster_3	DLBCL_MYD88_L265P
39	DLBCL	Male	54	Normal	low-risk	Extra_nodal	non-GCB	Negative	Negative	Negative	Positive	Negative	Negative	Negative	Negative	Negative	Negative	Negative	Negative	Negative	Negative	Negative	Negative	Negative	Positive	Negative	R-CHOP-Like	34.5	1	32.43	1	Cluster_3	DLBCL_MYD88_L265P
40	DLBCL	Male	39	Normal	high-risk	Extra_nodal	GCB	Positive	Negative	Negative	Positive	Negative	Negative	Negative	Positive	Negative	Negative	Negative	Positive	Negative	Negative	Negative	Negative	Negative	Negative	Negative	Resection+R-CHOP-Like	6.866667	1	6.87	1	Cluster_2	DLBCL_JAK2/PD-L2_amp
41	DLBCL	Female	56	Normal	low-risk	Extra_nodal	GCB	Positive	Negative	Negative	Negative	Negative	Negative	Negative	Negative	Negative	Negative	Negative	Negative	Negative	Negative	Negative	Negative	Negative	Negative	Negative	R-CHOP-Like	111.8	0	111.8	0	Cluster_1	DLBCL_others
42	DLBCL	Male	61	Normal	low-risk	Extra_nodal	non-GCB	Negative	Negative	Negative	Negative	Negative	Positive	Negative	Negative	Negative	Positive	Negative	Negative	Negative	Positive	Positive	Positive	Negative	Negative	Negative	Resection+R-CHOP-Like	114.933333	0	114.93	0	Cluster_1	DLBCL_others
43	DLBCL	Male	61	Normal	low-risk	Nodal	GCB	Positive	Positive	Negative	Negative	Negative	Negative	Negative	Negative	Negative	Negative	Negative	Positive	Negative	Negative	Negative	Negative	Negative	Negative	Negative	CHOP-Like					Cluster_1	DLBCL_others
44	DLBCL	Female	52	Normal	low-risk	Nodal	GCB	Negative	Negative	Positive	Positive	Positive	Negative	Negative	Negative	Negative	Negative	Negative	Negative	Negative	Negative	Positive	Positive	Negative	Positive	Negative	R-CHOP-Like	93.166667	0	93.17	0	Cluster_3	DLBCL_MYD88_L265P
45	DLBCL	Female	27	Normal	high-intermediate-risk	Nodal	non-GCB	Positive	Negative	Negative	Positive	Negative	Negative	Negative	Positive	Positive	Positive	Negative	Positive	Negative	Negative	Negative	Negative	Negative	Negative	Negative	R-CHOP-Like	14.633333	1	14.63	1	Cluster_2	DLBCL_JAK2/PD-L2_amp
46	DLBCL	Female	58	Normal	low-risk	Nodal	non-GCB	Negative	Negative	Negative	Negative	Negative	Negative	Positive	Negative	Negative	Positive	Negative	Negative	Negative	Negative	Negative	Negative	Negative	Negative	Negative	R-CHOP-Like	18.4	1	18.4	1	Cluster_1	DLBCL_others
47	DLBCL	Female	23	Infiltration	high-intermediate-risk	Extra_nodal	GCB	Negative	Negative	Negative	Negative	Negative	Negative	Negative	Negative	Negative	Negative	Negative	Negative	Negative	Negative	Negative	Positive	Negative	Negative	Negative	CHOP-Like					Cluster_1	DLBCL_others
48	DLBCL	Male	51	Normal	low-risk	Nodal	non-GCB	Negative	Negative	Negative	Negative	Negative	Negative	Negative	Negative	Negative	Negative	Negative	Negative	Negative	Negative	Negative	Negative	Negative	Negative	Negative	R-CHOP-Like	112.73	0	112.73	0	Cluster_1	DLBCL_others
49	DLBCL	Female	54	Normal	low-intermediate-risk	Nodal	non-GCB	Negative	Negative	Negative	Negative	Negative	Negative	Positive	Negative	Negative	Positive	Negative	Negative	Negative	Negative	Negative	Negative	Negative	Positive	Positive	CHOP-Like					Cluster_1	DLBCL_MYD88_L265P
50	DLBCL	Male	53	Normal	low-intermediate-risk	Nodal	non-GCB	Negative	Negative	Negative	Positive	Negative	Negative	Negative	Negative	Negative	Positive	Negative	Negative	Negative	Negative	Negative	Negative	Positive	Negative	Negative	CHOP-Like					Cluster_3	DLBCL_others
51	DLBCL	Female	29	Normal	high-risk	Nodal	non-GCB	Positive	Negative	Negative	Negative	Negative	Negative	Negative	Negative	Negative	Negative	Negative	Negative	Negative	Negative	Negative	Negative	Negative	Negative	Negative	CHOP-Like					Cluster_1	DLBCL_others
52	PMBCL	Female	36	Normal	low-risk	Mediastinum	NA	Positive	Positive	Negative	Positive	Negative	Negative	Positive	Positive	Positive	Negative	Negative	Negative	Negative	Negative	Negative	Negative	Negative	Negative	Negative	R-CHOP-Like	11.233333	1	7.53	1	Cluster_2_PMBCL	PMBCL
53	DLBCL	Male	41	Infiltration	low-intermediate-risk	Nodal	non-GCB	Negative	Negative	Negative	Negative	Negative	Negative	Negative	Negative	Negative	Negative	Negative	Negative	Negative	Negative	Negative	Negative	Negative	Negative	Negative	CHOP-Like					Cluster_1	DLBCL_others
54	DLBCL	Male	76	Normal	high-risk	Nodal	non-GCB	Negative	Negative	Negative	Negative	Negative	Negative	Negative	Negative	Negative	Negative	Negative	Negative	Negative	Negative	Negative	Negative	Negative	Negative	Negative	R-CHOP-Like	6.233333	1	6.23	1	Cluster_1	DLBCL_others
55	DLBCL	Male	60	Normal	low-risk	Testicle_or_CNS	non-GCB	Positive	Negative	Negative	Positive	Positive	Negative	Negative	Negative	Negative	Negative	Negative	Negative	Negative	Positive	Negative	Negative	Negative	Negative	Negative	CHOP-Like					Cluster_3	DLBCL_others
56	DLBCL	Male	49	Normal	low-intermediate-risk	Nodal	non-GCB	Positive	Positive	Negative	Negative	Negative	Negative	Negative	Negative	Negative	Negative	Negative	Negative	Negative	Negative	Negative	Negative	Negative	Negative	Negative	CHOP-Like					Cluster_1	DLBCL_others
57	DLBCL	Female	76	Normal	low-risk	Extra_nodal	GCB	Negative	Negative	Negative	Positive	Positive	Negative	Negative	Negative	Negative	Positive	Negative	Positive	Negative	Negative	Positive	Negative	Positive	Negative	Positive	Surg					Cluster_3	DLBCL_others
58	DLBCL	Male	79	Normal	low-risk	Nodal	non-GCB	Positive	Positive	Positive	Positive	Positive	Negative	Negative	Negative	Negative	Positive	Negative	Negative	Negative	Positive	Negative	Negative	Negative	Positive	Negative	R-CHOP-Like	3.066667	1	3.07	1	Cluster_3	DLBCL_MYD88_L265P
59	DLBCL	Female	67	Normal	low-intermediate-risk	Nodal	GCB	Positive	Positive	Positive	Positive	Negative	Negative	Negative	Negative	Negative	Positive	Negative	Positive	Negative	Negative	Positive	Negative	Positive	Positive	Negative	R-CHOP-Like	110.7	0	16.63	1	Cluster_3	DLBCL_MYD88_L265P
60	DLBCL	Male	58	Normal	low-risk	Nodal	GCB	Positive	Positive	Negative	Negative	Negative	Positive	Negative	Negative	Negative	Negative	Negative	Positive	Negative	Negative	Negative	Negative	Negative	Negative	Negative	R-CHOP-Like	110.933333	0	110.93	0	Cluster_1	DLBCL_others
61	DLBCL	Male	62	Infiltration	high-risk	Nodal	non-GCB	Negative	Negative	Negative	Negative	Negative	Negative	Negative	Negative	Negative	Negative	Negative	Negative	Negative	Negative	Positive	Negative	Negative	Negative	Negative	R-CHOP-Like	108.433333	0	43.77	1	Cluster_1	DLBCL_others
62	DLBCL	Male	53	Normal	low-intermediate-risk	Nodal	non-GCB	Negative	Negative	Negative	Negative	Negative	Negative	Negative	Negative	Negative	Negative	Negative	Positive	Negative	Negative	Negative	Negative	Negative	Negative	Negative	CHOP-Like					Cluster_1	DLBCL_others
63	PMBCL	Female	31	Normal	high-intermediate-risk	Mediastinum	NA	Positive	Positive	Negative	Positive	Positive	Negative	Negative	Positive	Positive	Negative	Negative	Positive	Negative	Negative	Negative	Negative	Positive	Negative	Negative	R-CHOP-Like	110.233333	0	110.23	0	Cluster_2_PMBCL	PMBCL
64	PMBCL	Male	22	Normal	low-risk	Mediastinum	NA	Positive	Negative	Negative	Positive	Negative	Negative	Negative	Positive	Positive	Negative	Negative	Negative	Negative	Negative	Negative	Negative	Negative	Negative	Negative	R-CHOP-Like	8.3	1	3.03	1	Cluster_2_PMBCL	PMBCL
65	DLBCL	Female	41	Normal	low-risk	Extra_nodal	GCB	Positive	Negative	Positive	Positive	Negative	Negative	Negative	Negative	Negative	Positive	Negative	Positive	Negative	Negative	Negative	Negative	Negative	Negative	Positive	R-CHOP-Like	95.5	0	95.5	0	Cluster_3	DLBCL_others
66	DLBCL	Male	69	Normal	high-risk	Nodal	GCB	Negative	Negative	Negative	Negative	Negative	Negative	Negative	Negative	Negative	Negative	Negative	Negative	Negative	Negative	Negative	Positive	Negative	Negative	Negative	R-CHOP-Like	12.166667	1	4.23	1	Cluster_1	DLBCL_others
67	DLBCL	Male	69	Normal	high-intermediate-risk	Nodal	non-GCB	Negative	Negative	Negative	Negative	Negative	Negative	Negative	Negative	Negative	Negative	Negative	Negative	Negative	Negative	Negative	Negative	Negative	Negative	Negative	R-CHOP-Like	35.233333	1	23.83	1	Cluster_1	DLBCL_others
68	DLBCL	Female	55	Normal	low-intermediate-risk	Nodal	GCB	Negative	Negative	Negative	Negative	Negative	Negative	Positive	Negative	Negative	Negative	Negative	Negative	Negative	Negative	Positive	Positive	Negative	Positive	Negative	R-CHOP-Like	36.533333	1	36.53	1	Cluster_1	DLBCL_MYD88_L265P
69	DLBCL	Female	66	Normal	low-intermediate-risk	Nodal	non-GCB	Positive	Negative	Negative	Positive	Positive	Negative	Negative	Negative	Negative	Positive	Negative	Negative	Negative	Positive	Positive	Positive	Negative	Negative	Negative	R-CHOP-Like	108.666667	0	108.67	0	Cluster_3	DLBCL_others
70	DLBCL	Male	63	Normal	high-intermediate-risk	Extra_nodal	GCB	Positive	Positive	Negative	Positive	Negative	Negative	Negative	Positive	Positive	Positive	Negative	Positive	Negative	Negative	Negative	Negative	Negative	Positive	Positive	R-CHOP-Like	14.066667	1	14.07	1	Cluster_2	DLBCL_JAK2/PD-L2_amp
71	DLBCL	Male	57	Normal	low-risk	Nodal	GCB	Positive	Positive	Negative	Negative	Negative	Negative	Negative	Negative	Negative	Negative	Negative	Negative	Negative	Negative	Negative	Negative	Negative	Negative	Negative	Resection+R-CHOP-Like	108.133333	0	108.13	0	Cluster_1	DLBCL_others
72	DLBCL	Male	43	Normal	low-risk	Nodal	non-GCB	Negative	Negative	Negative	Negative	Negative	Negative	Negative	Negative	Negative	Negative	Negative	Negative	Negative	Negative	Negative	Negative	Negative	Negative	Negative	R-CHOP-Like	108.066667	0	108.07	0	Cluster_1	DLBCL_others
73	DLBCL	Male	59	Infiltration	high-intermediate-risk	Nodal	non-GCB	Negative	Negative	Negative	Positive	Negative	Negative	Negative	Negative	Negative	Negative	Negative	Negative	Negative	Negative	Negative	Negative	Negative	Negative	Negative	CHOP-Like					Cluster_3	DLBCL_others
74	DLBCL	Male	77	Normal	high-intermediate-risk	Nodal	non-GCB	Negative	Negative	Negative	Positive	Positive	Negative	Negative	Negative	Negative	Negative	Negative	Negative	Negative	Positive	Negative	Negative	Negative	Negative	Negative	CHOP-Like					Cluster_3	DLBCL_others
75	DLBCL	Female	70	Normal	low-intermediate-risk	Nodal	non-GCB	Positive	Positive	Negative	Positive	Negative	Negative	Negative	Positive	Positive	Negative	Negative	Negative	Positive	Positive	Negative	Negative	Negative	Negative	Negative	CHOP-Like					Cluster_2	DLBCL_JAK2/PD-L2_amp
76	DLBCL	Male	24	Normal	low-risk	Nodal	non-GCB	Negative	Negative	Negative	Negative	Negative	Positive	Positive	Negative	Negative	Negative	Negative	Negative	Negative	Positive	Negative	Negative	Negative	Negative	Negative	R-CHOP-Like	76.5	0	76.5	0	Cluster_1	DLBCL_others
77	DLBCL	Male	68	Normal	high-intermediate-risk	Extra_nodal	non-GCB	Positive	Positive	Negative	Negative	Negative	Negative	Positive	Negative	Negative	Negative	Negative	Negative	Negative	Negative	Negative	Negative	Positive	Positive	Negative	R-CHOP-Like	39.433333	1	34.13	1	Cluster_1	DLBCL_MYD88_L265P
78	DLBCL	Female	76	Normal	low-intermediate-risk	Extra_nodal	GCB	Positive	Negative	Negative	Positive	Negative	Negative	Negative	Negative	Negative	Negative	Negative	Negative	Negative	Negative	Negative	Negative	Positive	Negative	Negative	Resection+R-CHOP-Like	42.233333	1	42.23	1	Cluster_3	DLBCL_others
79	DLBCL	Female	46	Normal	low-risk	Nodal	non-GCB	Positive	Negative	Negative	Positive	Negative	Negative	Negative	Negative	Negative	Negative	Negative	Negative	Negative	Negative	Negative	Negative	Negative	Negative	Negative	R-CHOP-Like	104.6	0	104.6	0	Cluster_3	DLBCL_others
80	PMBCL	Male	27	Normal	low-risk	Nodal	NA	Positive	Positive	Negative	Negative	Negative	Negative	Negative	Positive	Positive	Negative	Negative	Negative	Negative	Negative	Negative	Negative	Negative	Negative	Negative	RBEACOP					Cluster_2_PMBCL	PMBCL
81	DLBCL	Female	69	Normal	high-intermediate-risk	Nodal	non-GCB	Negative	Negative	Positive	Negative	Positive	Negative	Negative	Negative	Negative	Positive	Negative	Negative	Negative	Negative	Negative	Negative	Negative	Positive	Negative	CHOP-Like					Cluster_1	DLBCL_MYD88_L265P
