# Supplementary material for: DLBCL with amplification of JAK2/PD-L2 exhibits PMBCL-like CNA pattern and worse clinical outcome resembling those with MYD88 L265P mutation
Source: BMC Cancer. 2020 Aug 27;20:816. doi: 10.1186/s12885-020-07293-3 (PMC7450805; doi:10.1186/s12885-020-07293-3)
Supplement: Supplementary file 4 — Additional file 4. The detailed information of DLBCL with JAK2/PD-L2 amplification. The detailed data about clinicopathological characteristics, morphology, immunohistochemistry and treatments of DLBCL with JAK2/PD-L2 amplification are showed in this file. [file 12885_2020_7293_MOESM4_ESM.csv]

No.	Initial_diagnosis	Confirmed_diagnosis	Site	Age	IPI _risk	Hans algorithm	Morphology	Necrosis	Fibrosis	CD30	CD23	PD-L1 intensity	PD-L1 percentage	MYC Break-apart	MYD88 L265P	JAK2_amp	PD-L2_amp	Treatment
1	DLBCL	DLBCL	Spleen	49	low	Non_GCB	Sheet of medium lymphoid cells with abundant cytoplasm.	prominent	slight	scatteredly +	-.	2+	10%	Normal	-	+	+	Splenectomy+RCHOP¡Á6
2	DLBCL	DLBCL	Cervical lymph node	45	low_intermediate	Non_GCB	The architecture of lymph nodes were destroyed by sheet of large cells with vesicular nuclei.	absent	absent	partially 1+	-	-	0%	Normal	-	+	+	CHOPE¡Á8
3	DLBCL	DLBCL	Stomach	34	low_intermediate	Non_GCB	The architecture of lymph nodes were destroyed by sheet of medium cells with oval to round nuclei.	absent	absent	-	-	3+	50%	Normal	-	+	+	CHOP¡Á5
4	DLBCL	DLBCL	Stomach	53	low	Non_GCB	A diffuse proliferation of medium lymphoid cells in the whole gastric wall, with acute inflammation.	moderate	moderate	-	-	1+	15%	Normal	-	+	-	COA¡Á6
5	DLBCL	DLBCL	Colon	39	high	GCB	A diffuse proliferation of medium lymphoid cells in the whole bowel wall.	prominent	prominent	-	-	-	0%	Normal	-	+	-	Colectomy + RCHOP¡Á6
6	DLBCL	DLBCL	Cervical lymph node	27	high_intermediate	Non_GCB	A diffuse proliferation of medium to large lymphoid cells.	absent	moderate	-	2+	1+	20%	Normal	-	+	+	RCEOP¡Á6
7	DLBCL	DLBCL	Nasal cavity	63	high_intermediate	GCB	A diffuse proliferation of large immunoblast-like cells with lots of mitotic figures, and with prominent acute inflammation.	prominent	absent	scatteredly +	-	2+	30%	Break_apart	+	+	+	RCHO¡Á2+RICE¡Á2
8	DLBCL	DLBCL	Cervical lymph node	70	low_intermediate	Non_GCB	A diffuse proliferation of medium to large lymphoid cells with abundant cytoplasm. And part of them showing prominent nucleoli.	absent	absent	3+	-	3+	70%	Normal	-	+	+	CHOP¡Á6
9	DLBCL	PMBCL	Cervical lymph node	27	low	NA	A diffuse proliferation of medium lymphoid cells with abundant pale cytoplasm.	absent	prominent	2+	-	2+	10%	Normal	-	+	+	RBEACOP¡Á4 +RGDP¡Á1
